# Supplementary material for: Allergen Immunotherapy: Current and Future Trends
Source: Cells. 2022 Jan 8;11(2):212. doi: 10.3390/cells11020212 (PMC8774202; doi:10.3390/cells11020212)
Supplement: Supplementary file 1 [file cells-11-00212-s001.zip]

Archive with 1 entries (1 files):
- cells-1452321-supplementary.pdf
